# Supplementary material for: Exploring the Impact of Mitonuclear Discordance on Disease in Latin American Admixed Populations
Source: Genes (Basel). 2025 May 27;16(6):638. doi: 10.3390/genes16060638 (PMC12192508; doi:10.3390/genes16060638)
Supplement: Supplementary file 1 [file genes-16-00638-s001.zip]

Archive with 2 entries (2 files):
- Supplementary Figures S1-S3.pdf
- Table S1 - Haplogroup assignment.xls
