# Supplementary material for: Exploring the Impact of Mitonuclear Discordance on Disease in Latin American Admixed Populations
Source: Genes (Basel). 2025 May 27;16(6):638. doi: 10.3390/genes16060638 (PMC12192508; doi:10.3390/genes16060638)
Supplement: Supplementary file 1 [file genes-16-00638-s001.zip › Table S1 - Haplogroup assignment.xls]

## Sheet: 1KGP-ALL
SampleID	Haplogroup	Quality
HG00096	H16a1	0.7732
HG00097	T2+16189	0.7797
HG00099	H1ae	0.7850
HG00100	X2b	0.7724
HG00101	J1c3g	0.8738
HG00102	H58a	0.7381
HG00103	J1c3b	0.8471
HG00105	H1m	0.6216
HG00106	J2b1a	0.7996
HG00107	J1c3b	0.8574
HG00108	X2b	0.7981
HG00109	U4	0.8438
HG00110	H1e1a	0.6568
HG00111	H1e2	0.7745
HG00112	H5b2	0.7988
HG00113	X2b	0.7664
HG00114	U5b2c2b	0.8535
HG00115	T2b23	0.8046
HG00116	U5b2c2b	0.8535
HG00117	J1c2e1	0.8535
HG00118	H3a1a	0.7302
HG00119	T1a1+@152	0.8303
HG00120	J1c	0.8879
HG00121	K1a4	0.8746
HG00122	U5b2c2b	0.8391
HG00123	H2a2b5a	0.7932
HG00125	H1e2	0.7247
HG00126	H23	0.6946
HG00127	H2a2a1f	0.6552
HG00128	K2b1a3	0.8773
HG00129	H3k1a	0.7363
HG00130	X2b4	0.7925
HG00131	H2a2a	0.6964
HG00132	U5a2a1	0.8634
HG00133	H26a1a1	0.7235
HG00136	T2b	0.8038
HG00137	H+195+146	0.6257
HG00138	H1b1+16362	0.7717
HG00139	H4a1a4b	0.8055
HG00140	H4a1a4b	0.7644
HG00141	T2b19b	0.8404
HG00142	U5a1b	0.8388
HG00143	H20	0.7427
HG00145	U5a1a1+16362	0.8105
HG00146	U5a2a1	0.8738
HG00148	W5a2	0.8241
HG00149	H24a	0.7122
HG00150	H1c1	0.7032
HG00151	H27	0.7980
HG00154	I4a2	0.8566
HG00155	U4b1b2	0.7589
HG00157	H5	0.6912
HG00158	H1e2c	0.7908
HG00159	H2a	0.6439
HG00160	U5a2b2	0.8439
HG00171	V1a1a	0.7450
HG00173	U5b1b2	0.8356
HG00174	U5b1b2	0.8356
HG00176	U8a1a1b	0.8315
HG00177	K1c1c	0.8295
HG00178	H13a1a1d1	0.7484
HG00179	H10e	0.7858
HG00180	H1a	0.8038
HG00181	U4d1	0.8059
HG00182	H1	0.6753
HG00183	H45a	0.6775
HG00185	K1c1c	0.8281
HG00186	U4d1	0.8298
HG00187	U5b1b2a	0.8416
HG00188	U5b1b1a	0.8109
HG00189	H1+16189	0.7443
HG00190	H7a1a	0.6714
HG00231	W5a1	0.7863
HG00232	H1+16189	0.7664
HG00233	H13c	0.7873
HG00234	T2a1a	0.8084
HG00235	J1c2t	0.8632
HG00236	K2a3	0.8820
HG00237	H3b4a	0.7688
HG00238	U5b1c1a1	0.8642
HG00239	H3z	0.7121
HG00240	U5b1c1a1	0.8410
HG00242	U5b2a1b	0.8394
HG00243	K2b1a2	0.8989
HG00244	X2b5	0.7837
HG00245	H3g1	0.7357
HG00246	T2b5	0.8242
HG00250	U4b1a2a	0.8471
HG00251	H5n	0.7273
HG00252	H2a	0.6378
HG00253	I1a1b	0.8393
HG00254	H5a8	0.7231
HG00255	U4b1a2b	0.8417
HG00256	H5b2	0.7225
HG00257	J1c8a	0.8904
HG00258	J1c	0.8551
HG00259	T2b+152	0.8276
HG00260	U5b2a2c	0.8613
HG00261	J1c3	0.8387
HG00262	T2b13	0.8094
HG00263	U8a1b	0.7858
HG00264	H5s	0.7643
HG00265	T2b19	0.8315
HG00266	H2a	0.6626
HG00267	U4	0.8121
HG00268	U5a2a1a	0.8777
HG00269	H1a	0.8038
HG00271	U5b1b2a	0.8416
HG00272	H1c3b	0.7200
HG00273	U5b1b2a	0.7841
HG00274	U5b1b2a	0.7991
HG00275	U5b1b2	0.7937
HG00276	J1c2n1	0.8527
HG00277	U5b1b1a1a	0.8180
HG00278	H1n4	0.7165
HG00280	X2c	0.7956
HG00281	U5a1a1h	0.8668
HG00282	V1a1a	0.7450
HG00284	U5b2a1a1d	0.8219
HG00285	U5b1b2	0.8090
HG00288	U5a1b1h	0.9006
HG00290	U5a2a1a	0.8917
HG00304	H2a1a	0.7428
HG00306	U5a2	0.8864
HG00308	W1a	0.8176
HG00309	H5a1a	0.6532
HG00310	H1a	0.7976
HG00311	U5b1b2a	0.8113
HG00313	H1	0.7358
HG00315	J1b1a1	0.8730
HG00318	H2a5	0.6552
HG00319	H6a1a	0.7192
HG00320	U5b1b1a	0.8410
HG00321	U4	0.8121
HG00323	V1a1a	0.7315
HG00324	H13a1a1d1	0.7484
HG00325	H4a1a1a	0.7945
HG00326	K1c1c	0.8512
HG00327	H2a	0.6423
HG00328	H3b+16129	0.6964
HG00329	I2a1	0.8755
HG00330	U5b1b2	0.8056
HG00331	K1a4a1a2b	0.8710
HG00332	J1c2c	0.8557
HG00334	J1c3	0.8741
HG00335	H1+16189	0.7664
HG00336	W6	0.8142
HG00337	T2b+152	0.7833
HG00338	J1c1d	0.8554
HG00339	U4d1	0.8223
HG00341	U5b1b2a	0.8160
HG00342	H1a	0.8038
HG00343	H6a1a	0.7743
HG00344	T2e1	0.8266
HG00345	V1a1a	0.7450
HG00346	K1a2	0.8643
HG00349	K1a4a1f	0.8668
HG00350	H+16311	0.7188
HG00351	U5a2a1e	0.8740
HG00353	H1b1d	0.7403
HG00355	J1c	0.8797
HG00356	T2b+152	0.8013
HG00357	U5b1b2a	0.8160
HG00358	U5b1b1a	0.8410
HG00360	H2a1	0.8016
HG00361	H1b1	0.8067
HG00362	H1q1	0.6384
HG00364	U5b1b2a	0.8416
HG00365	H1c	0.7934
HG00366	H5a1e	0.7517
HG00367	U5a1b1h	0.8924
HG00368	U5b1b2	0.8215
HG00369	I1a1a2	0.8332
HG00371	X2c	0.8248
HG00372	H1+16189	0.7298
HG00373	U5b1b1a1b	0.7953
HG00375	J1c2n1	0.8527
HG00376	U5b1b1a	0.8360
HG00378	H1a	0.8038
HG00379	U5b1b1a	0.8360
HG00380	H1a	0.8038
HG00381	H1a	0.7189
HG00382	H2a	0.6626
HG00383	H27+16093	0.7584
HG00384	U5b1b1a	0.7949
HG00403	M7b1a1	0.7482
HG00404	B5b2c1	0.7287
HG00406	N9a10b	0.7623
HG00407	R9c1b1	0.8005
HG00409	F1a'c'f	0.7589
HG00410	M7c1c2	0.7634
HG00419	B4g2	0.6496
HG00421	D4a7	0.7925
HG00422	N9a8	0.7581
HG00428	C4a1a2a	0.8063
HG00436	Z4	0.7291
HG00437	F1e1	0.7777
HG00442	F1e3	0.7627
HG00443	M8a2a	0.6959
HG00445	R9c1b1	0.7818
HG00446	B4b1	0.6063
HG00448	M7b1a1e2	0.7828
HG00449	R11	0.7379
HG00451	A14	0.7790
HG00452	B4g1b	0.6693
HG00457	M33c	0.7671
HG00458	B5a1c1a	0.7520
HG00463	M20	0.7961
HG00464	F1a1c	0.7612
HG00472	F1c1a1	0.8205
HG00473	D6a	0.7987
HG00475	D5a2a1b	0.7685
HG00476	Z	0.6930
HG00478	D4b2b4	0.7719
HG00479	N9a1	0.7760
HG00500	N9a1'3	0.7112
HG00513	R11b1a	0.8301
HG00524	M7b1a1a3	0.7759
HG00525	M7b1a1+(16192)	0.7717
HG00530	F1d	0.7546
HG00531	N9a4b	0.8405
HG00533	B4d1'2'3	0.6931
HG00534	R9c1a	0.8434
HG00536	R11b1b	0.7732
HG00537	B4a4	0.6878
HG00542	B5a1c1a	0.7575
HG00543	B5a2	0.5740
HG00551	A2z	0.7731
HG00553	A2	0.7590
HG00554	L1b1a3	0.7925
HG00556	N9a11	0.7977
HG00557	A5b1b	0.7218
HG00559	M10a1b	0.7160
HG00560	F1a1	0.7447
HG00565	A+152	0.7524
HG00566	A+152	0.7678
HG00580	D5b1b	0.7994
HG00581	D4j15	0.7204
HG00583	D4a8	0.8608
HG00584	N9a3	0.7502
HG00589	F1a1d	0.7392
HG00590	C7a1	0.7297
HG00592	N9a1	0.8111
HG00593	M7b1a1d1	0.7855
HG00595	D5a2a+16092	0.7772
HG00596	B4c1a1	0.6958
HG00598	G2	0.7497
HG00599	B4a1c4	0.6805
HG00607	M8a2c	0.7591
HG00608	B4a1c5	0.7916
HG00610	B5b	0.7419
HG00611	M7c1a1a	0.7380
HG00613	D4a3b2	0.7844
HG00614	Z3	0.7121
HG00619	D4a3b2	0.7985
HG00620	N9a10	0.7860
HG00622	G2	0.7237
HG00623	B4c1b2	0.6528
HG00625	D4b2b7	0.7873
HG00626	M12a1a	0.8012
HG00628	D5a2a1+@16172	0.7871
HG00629	D4g2a1	0.7474
HG00631	B4g2	0.7125
HG00632	F1a1	0.7308
HG00634	A18	0.8198
HG00637	A2k1	0.8321
HG00638	A2	0.6955
HG00640	B2b3a	0.6938
HG00641	C1b2	0.7304
HG00650	M7b1a1f	0.7043
HG00651	D4+195	0.6889
HG00653	N8	0.7660
HG00654	B4h	0.6176
HG00656	A13	0.7071
HG00657	D5b	0.7956
HG00662	D4b1b	0.7511
HG00663	R9b1a3	0.8040
HG00671	D4i3	0.7346
HG00672	F1d	0.7251
HG00674	F4a1a	0.8442
HG00675	F2a1	0.7938
HG00683	M71a1a	0.8220
HG00684	D5a2a1b	0.7204
HG00689	M7b1a1+(16192)	0.7663
HG00690	B5b2	0.7767
HG00692	M7b1a1+(16192)	0.7728
HG00693	D4b2b2a	0.7577
HG00698	D4e1a3	0.7554
HG00699	D4a7	0.7731
HG00701	M7c1c2	0.7547
HG00704	B4c1b2c2	0.7308
HG00705	F1a'c'f	0.7318
HG00707	F1g	0.8108
HG00708	B5a1c	0.6592
HG00717	F2g	0.7274
HG00728	F1a3	0.7228
HG00729	R0+16189	0.6639
HG00731	A2z	0.8018
HG00732	A2	0.7875
HG00734	C	0.7350
HG00736	A2z	0.7927
HG00737	C	0.7476
HG00739	L3d1'2'3'4'5'6	0.8333
HG00740	L1b1a7a	0.7893
HG00742	C	0.7381
HG00743	C	0.7476
HG00759	M7c2b	0.8078
HG00766	D4b2	0.7846
HG00844	C	0.7875
HG00851	D4b2	0.7846
HG00864	C7a1	0.7161
HG00867	F1a1c	0.7804
HG00879	B5a1a	0.7491
HG00881	D4b2	0.7846
HG00956	F1a1a	0.7525
HG00978	R9b1a2	0.7908
HG00982	B4c2	0.7356
HG01028	M7b1a1a3	0.7942
HG01029	M7b1a1c	0.7346
HG01031	B4c2	0.7094
HG01046	B5a1a	0.7239
HG01047	A2am	0.8011
HG01048	C	0.7476
HG01049	L0a1b1a	0.7980
HG01051	K1a4a1h	0.8300
HG01052	J2a1a1a	0.8685
HG01054	A2	0.7679
HG01055	U5b2b3a	0.8780
HG01058	C1b2	0.7304
HG01060	A2k1	0.8321
HG01061	A2z	0.8233
HG01063	L3e2b	0.7822
HG01064	A2k1	0.8078
HG01066	C1c+195	0.6825
HG01067	C	0.7476
HG01069	C	0.7476
HG01070	C1b4	0.7735
HG01072	C	0.7476
HG01073	L3e1e2	0.8410
HG01075	J1c2e	0.8360
HG01077	A2	0.7590
HG01079	B2b3a	0.6912
HG01080	L1c3b1a	0.8335
HG01082	A2k1	0.8143
HG01083	A2z	0.8233
HG01085	A2k	0.7766
HG01086	C1b4	0.7669
HG01088	B2b3a	0.7031
HG01089	C1b4	0.7712
HG01092	C	0.7331
HG01094	U2e1a1	0.8675
HG01095	L3e1e2	0.8761
HG01097	A2k1	0.8143
HG01098	J1b1a1	0.8473
HG01101	C1b4	0.7735
HG01102	C	0.7476
HG01104	A2k1	0.7890
HG01105	A2k	0.7766
HG01107	A2k1	0.8078
HG01108	L0a1a2	0.7967
HG01110	A2k1	0.8321
HG01111	J1b1a1	0.8473
HG01112	A2ac1	0.7930
HG01113	A2w	0.8098
HG01119	A2w	0.7855
HG01121	A2+(64)	0.7055
HG01122	A2+(64)+@16111	0.8168
HG01124	D4h3a6	0.7806
HG01125	A2w	0.8098
HG01130	B2	0.7059
HG01131	B2	0.6634
HG01133	B2	0.6938
HG01134	A2q	0.7780
HG01136	B2	0.7160
HG01137	B2	0.7277
HG01139	A2w	0.7598
HG01140	B2	0.7160
HG01142	B2a	0.6263
HG01148	B2	0.7160
HG01149	B2	0.6977
HG01161	B2b3a	0.7132
HG01162	A2am	0.8011
HG01164	B2b3a	0.7096
HG01167	H1b	0.6503
HG01168	U4b1b1	0.8078
HG01170	L3e1e2	0.8594
HG01171	A2ah	0.7599
HG01173	H13a	0.6765
HG01174	A2	0.7875
HG01176	L1b1a3	0.7832
HG01177	A2k1	0.7890
HG01182	A2am	0.8243
HG01183	A2am	0.8243
HG01187	A2	0.7827
HG01188	L2b1a	0.7908
HG01190	C	0.7476
HG01191	B2b3a	0.6949
HG01197	U5b2b3a	0.8628
HG01198	B2b3a	0.7132
HG01200	A2z	0.8018
HG01204	C	0.7476
HG01205	L3b1a+@16124	0.8019
HG01241	L2c	0.8622
HG01242	L1b2a	0.8154
HG01247	L3d4	0.6889
HG01248	C1d	0.7022
HG01250	A2q	0.7780
HG01251	A2ac1	0.7930
HG01253	B2	0.6900
HG01254	B2	0.6780
HG01256	A2w1	0.7304
HG01257	B2	0.6900
HG01259	A2q	0.7780
HG01260	L0a1b1a	0.8019
HG01269	B2	0.7059
HG01271	A2w	0.7905
HG01272	M1a1i	0.8239
HG01275	A2w	0.8098
HG01277	B2	0.6900
HG01280	A2w	0.8098
HG01281	A2w	0.7855
HG01284	A2w	0.7855
HG01286	L2a1l1b	0.7848
HG01302	J1b1a1	0.8491
HG01303	C1c+195	0.6825
HG01305	A2z	0.8059
HG01308	J1b1a1	0.8491
HG01311	A2	0.7338
HG01312	C	0.7476
HG01323	L3e1e2	0.8428
HG01325	A2k1	0.8321
HG01326	L3e1e2	0.8428
HG01334	K2a11	0.8584
HG01341	C1d2	0.7610
HG01342	A2v	0.8002
HG01344	B2	0.6901
HG01345	B2	0.6670
HG01348	A2al	0.8250
HG01350	A2w	0.7855
HG01351	A2w	0.8098
HG01353	B2	0.6884
HG01354	A2w	0.8098
HG01356	A2+(64)+16189	0.7492
HG01357	A2w	0.8098
HG01359	A2+(64)+16189	0.7668
HG01360	B2	0.6793
HG01362	L3b1a+@16124	0.8019
HG01363	L2a1a2c	0.8036
HG01365	L3e1	0.7936
HG01366	B2	0.6766
HG01369	C1d	0.7157
HG01372	A2q	0.7780
HG01374	A2q	0.7780
HG01375	A2w	0.8098
HG01377	B2	0.6780
HG01378	L1c3b1	0.8310
HG01383	A2w	0.8098
HG01384	A2w	0.8098
HG01389	L1c3a	0.7527
HG01390	B2d	0.7266
HG01392	C	0.7476
HG01393	A2z	0.8018
HG01395	A2z	0.8233
HG01396	C1b4	0.7735
HG01398	A2z	0.8233
HG01402	C1b4	0.7735
HG01403	L2b1a	0.8042
HG01405	T2a1a	0.8200
HG01412	A2	0.7677
HG01413	A2	0.7875
HG01414	L3e2b	0.8544
HG01431	A2w1	0.7552
HG01432	B2	0.6433
HG01435	C1d2a	0.7753
HG01437	B2	0.6654
HG01438	T2b4c	0.8048
HG01440	A2ac1	0.8071
HG01441	D1f2	0.7678
HG01443	A2+(64)+@153	0.7418
HG01444	B2c2b	0.6628
HG01447	A2w	0.8098
HG01455	B2	0.7160
HG01456	L3e2a1b3	0.8011
HG01459	A2w	0.8098
HG01461	C1c3	0.7644
HG01462	C1d+194	0.6649
HG01464	L2a1c4a	0.7902
HG01465	B2	0.6900
HG01468	A2w	0.8098
HG01474	A2w	0.7857
HG01479	B2	0.6872
HG01485	T2b4c	0.8264
HG01486	A2+(64)+@153	0.7191
HG01488	B2	0.6927
HG01489	H6a1a7	0.7109
HG01491	B2	0.7160
HG01492	A2al	0.8250
HG01494	B2	0.6900
HG01495	A2w1	0.7304
HG01497	B2	0.6780
HG01498	B2	0.7197
HG01500	H2a	0.6737
HG01501	H2a	0.6969
HG01503	H1z	0.7724
HG01504	H1t	0.7554
HG01506	H	0.6404
HG01507	H1	0.7585
HG01509	H1+16189	0.6550
HG01510	H13a1a1	0.6732
HG01512	J1c2e	0.8382
HG01513	H1j2	0.6737
HG01515	H2a	0.5968
HG01516	H2a	0.6724
HG01518	J1c3	0.8511
HG01519	H2a	0.5845
HG01521	H1cd	0.8439
HG01522	H2a	0.6140
HG01524	U5b2	0.7877
HG01525	H105a	0.7097
HG01527	I2	0.8329
HG01528	H1ah	0.7394
HG01530	U5a2+16294	0.8036
HG01531	N1b1a	0.8218
HG01536	K1a4a1	0.8572
HG01537	K1a4	0.8196
HG01550	B2	0.7160
HG01551	L3e4a	0.7759
HG01556	C1d1d	0.7603
HG01565	A2+(64)	0.7020
HG01566	A2	0.7313
HG01571	C	0.7232
HG01572	B2y	0.7097
HG01577	D1	0.8029
HG01578	D1	0.7527
HG01583	M3a2	0.7271
HG01586	H2a	0.6203
HG01589	H13a2a	0.7873
HG01593	R30a	0.6303
HG01595	F1a'c'f	0.7897
HG01596	M7b1a1a3	0.7512
HG01597	F1	0.6477
HG01598	F1a1	0.7619
HG01599	M7b1a1+(16192)	0.7309
HG01600	F1a'c'f	0.7546
HG01602	J1c3f	0.8649
HG01603	U5a1h	0.8902
HG01605	K1a4a1	0.8546
HG01606	H1ae2	0.6740
HG01607	L1b1a6	0.7914
HG01608	H1c	0.7745
HG01610	U5a1+@16192	0.7974
HG01612	U4a2f	0.8069
HG01613	H2a	0.6795
HG01615	U5a1c	0.8534
HG01617	K1a2	0.8750
HG01618	T2b13a	0.7726
HG01619	H5a7	0.6187
HG01620	V2b	0.6965
HG01623	HV0+195	0.6301
HG01624	H2a	0.6444
HG01625	U1a1a2	0.8228
HG01626	T2a1b1a1b	0.8086
HG01628	U6a1a	0.7661
HG01630	H9	0.7618
HG01631	H2a	0.5717
HG01632	T2a1a	0.8186
HG01668	H8c	0.7815
HG01669	U4c1	0.8169
HG01670	U4c1	0.7842
HG01672	HV0+195	0.6117
HG01673	U5b1f1a	0.8381
HG01675	K1a2	0.8750
HG01676	H5a1g	0.6471
HG01678	H1e1a1	0.6497
HG01679	H5a3a1	0.6668
HG01680	HV0a	0.7477
HG01682	HV0+195	0.6489
HG01684	T2b5	0.8101
HG01685	K1c1	0.7867
HG01686	V19	0.7563
HG01694	J1b1a1	0.8473
HG01695	H2a	0.6955
HG01697	T1a1	0.8337
HG01699	H2a	0.6064
HG01700	V3a	0.7619
HG01702	T2b33	0.8098
HG01704	HV0a	0.5655
HG01705	U2e1a1	0.8484
HG01707	U4b3	0.7896
HG01708	H	0.6941
HG01709	H34	0.7722
HG01710	HV4a1a	0.7506
HG01746	U5b	0.7695
HG01747	H2a	0.7276
HG01756	H17	0.7060
HG01757	U4	0.8374
HG01761	L3d1'2'3'4'5'6	0.8079
HG01762	U5b1+16189+@16192	0.7545
HG01765	H1ba	0.6846
HG01766	N1b1a	0.7868
HG01767	V25	0.7865
HG01768	H6a1b2d	0.7228
HG01770	H+16129	0.6079
HG01771	H4a1a4a	0.7465
HG01773	H6a1a	0.7743
HG01775	U5a2c	0.8551
HG01776	H1ag	0.7101
HG01777	H1c3a	0.8237
HG01779	H2a	0.6568
HG01781	R0a4	0.8162
HG01783	H4a1	0.7556
HG01784	H2a	0.6668
HG01785	H2a	0.6001
HG01786	H1	0.7119
HG01789	H5a1c1a	0.6538
HG01790	H33a	0.7963
HG01791	U5b2c2b	0.8535
HG01794	F1a'c'f	0.7569
HG01795	M61	0.7600
HG01796	R9b1a3	0.7391
HG01797	F3a1	0.8202
HG01798	B4b	0.6799
HG01799	B4c2	0.6331
HG01800	F1a1a	0.6943
HG01801	F1a2a	0.7424
HG01802	F1a1	0.7396
HG01804	D4b1a	0.7321
HG01805	F1a1a	0.7153
HG01806	F1a'c'f	0.7531
HG01807	D4b2b	0.7587
HG01808	C	0.7934
HG01809	F1a1a	0.7525
HG01810	M7b1a1+(16192)	0.7225
HG01811	B4c2	0.6910
HG01812	M12a1a	0.7452
HG01813	B5a1a	0.7542
HG01815	B5a1d	0.6874
HG01816	F1a1a	0.7500
HG01817	M7b1a1d1	0.7524
HG01840	M7b1a1f	0.7264
HG01841	M7b1a1+(16192)	0.6864
HG01842	F1a1a	0.7962
HG01843	M7b1a1+(16192)	0.7299
HG01844	D4a7	0.8129
HG01845	B5a1a	0.7207
HG01846	M7b1a1a3	0.7512
HG01847	F1a1a	0.8237
HG01848	B5a1d	0.7589
HG01849	F1a'c'f	0.7171
HG01850	B5a1a	0.7321
HG01851	M7c2	0.7689
HG01852	D5b1c1a	0.7491
HG01853	F1a1a1	0.8232
HG01855	N9a10	0.7558
HG01857	F1a1a	0.7558
HG01858	F1a'c'f	0.7506
HG01859	B5a	0.6828
HG01860	F1a'c'f	0.7680
HG01861	M7b1a1a3	0.7362
HG01862	F1a1a	0.7621
HG01863	B5a1a	0.6806
HG01864	B5a1a	0.6768
HG01865	R22	0.6236
HG01866	B4b1c1	0.7269
HG01867	F3a1	0.7967
HG01868	B5a1c	0.7036
HG01869	B4h	0.5978
HG01870	B5a	0.6952
HG01871	M7b1a1b	0.7369
HG01872	R0+16189	0.5538
HG01873	F1a1a1	0.7943
HG01874	R9b1a1a	0.8162
HG01878	B5a1c	0.7080
HG01879	L3b2b	0.8288
HG01880	L2c1	0.8391
HG01882	L0a1a2	0.7997
HG01883	L2a1+16189 (16192)	0.7966
HG01885	L1c1d	0.7686
HG01886	L1b2	0.7765
HG01889	L2a1a2	0.7976
HG01890	L2a1f2	0.7711
HG01892	A2+(64)+@153	0.7221
HG01893	B2	0.6910
HG01894	L3d3	0.7344
HG01896	L2a1c3	0.7964
HG01912	L3e2a	0.8243
HG01914	L3b1a	0.7847
HG01915	L2a1+16189 (16192)	0.8261
HG01917	D1	0.7023
HG01918	A2+(64)	0.7122
HG01920	B2	0.7335
HG01921	D1	0.7358
HG01923	B2b2	0.6986
HG01924	B2	0.6421
HG01926	B2	0.7108
HG01927	B2	0.6279
HG01932	C	0.6911
HG01933	L2a1a	0.8158
HG01935	A2+(64)	0.7158
HG01936	B2	0.7254
HG01938	D1	0.7411
HG01939	D1	0.7785
HG01941	B2	0.6228
HG01942	C	0.7009
HG01944	C1c	0.7052
HG01945	B2	0.6738
HG01947	C	0.7631
HG01948	C	0.7311
HG01950	C	0.6760
HG01951	A2	0.7064
HG01953	B2	0.6721
HG01954	A2+(64)	0.7705
HG01956	L1b2	0.7885
HG01958	L2a1e1	0.7823
HG01961	C	0.7629
HG01965	C	0.7044
HG01967	B2	0.6466
HG01968	B2	0.6438
HG01970	B2	0.6674
HG01971	B2	0.6819
HG01973	B2	0.7034
HG01974	B2	0.7032
HG01976	H13a1a1	0.7016
HG01977	B2	0.6683
HG01979	B2	0.6413
HG01980	B2	0.6675
HG01982	C1c1	0.6733
HG01985	L3e1	0.7448
HG01986	L1c3a	0.7911
HG01988	L1b1	0.7696
HG01989	L2c	0.8226
HG01990	L1c3a1a	0.7715
HG01991	B2	0.6601
HG01992	B2o	0.6429
HG01997	D1	0.7327
HG02002	B2	0.6461
HG02003	B2	0.6740
HG02006	L3e3b	0.7944
HG02008	D1	0.7970
HG02009	L2a1i	0.7788
HG02010	L1c1d	0.7862
HG02012	L3e2a	0.7993
HG02013	L3e1a3b	0.8174
HG02014	L1c1c	0.7559
HG02016	M23	0.6042
HG02017	R9b1a1a	0.7403
HG02019	M7b1a1	0.7243
HG02020	R9c	0.7131
HG02023	F1a'c'f	0.7506
HG02025	M10a1a1b1	0.7716
HG02026	Y1b1	0.8280
HG02028	M74a	0.7969
HG02029	F1a4b	0.7673
HG02031	M7b1a1	0.7513
HG02032	N9a6a	0.7457
HG02035	R9b1b	0.8104
HG02040	N9a10	0.7839
HG02047	B5a1b	0.7499
HG02048	M7b1a1a2	0.7125
HG02049	B4c2	0.6252
HG02050	F2e	0.7621
HG02051	L2a1	0.8149
HG02052	L1c1a2	0.8015
HG02053	L1c1a2	0.7422
HG02054	U6a3c	0.7660
HG02057	M7b1a1+(16192)	0.6936
HG02058	B5a1a	0.7064
HG02060	M7b1a1e1	0.7545
HG02061	R9b1b	0.8270
HG02064	B4b1	0.6282
HG02067	M7b1a1	0.6529
HG02069	B4b1c1	0.7269
HG02070	M51a2	0.7858
HG02072	R0+16189	0.6697
HG02073	F1a'c'f	0.6925
HG02075	M7b1a1e1	0.7711
HG02076	B5a	0.7213
HG02078	B5a	0.6872
HG02079	M7b1a1	0.7523
HG02081	M9a1a3	0.8525
HG02082	F1a'c'f	0.7577
HG02084	M7b1a1a2	0.7358
HG02085	M7b1a1a3	0.6893
HG02086	B4c2	0.6166
HG02087	R9b1a1a	0.7860
HG02088	M7b1a1	0.7199
HG02089	B2	0.5887
HG02090	B2	0.7489
HG02095	L3d1b3	0.7905
HG02102	D1	0.8028
HG02104	B2o	0.6938
HG02105	D4h3a9	0.7830
HG02107	L3b1a7	0.7908
HG02108	L1b1a3b	0.7630
HG02111	L0a1a+200	0.7972
HG02113	F1a'c'f	0.7479
HG02116	C4d	0.7824
HG02121	M7b1a1a	0.7351
HG02122	R0+16189	0.6413
HG02127	M7c1a	0.6563
HG02128	F1a1a	0.7436
HG02130	F2a+@16291	0.7895
HG02131	F2b1	0.8352
HG02133	F1a'c'f	0.7707
HG02134	B4a1c4	0.6999
HG02136	F1a1a1	0.7489
HG02137	M7b1a1a2	0.7276
HG02138	B5a1a	0.7110
HG02139	A14	0.7521
HG02140	B5a	0.5896
HG02141	M7b1a1f	0.7272
HG02142	M12a1a	0.8040
HG02143	L3k1	0.7697
HG02144	L2c	0.8064
HG02146	B2	0.6906
HG02147	D1	0.7760
HG02150	B2	0.6912
HG02151	C	0.7836
HG02152	D5b	0.7467
HG02153	F1a'c'f	0.7447
HG02154	D4j+(16286)	0.7849
HG02155	D4g2a1	0.7887
HG02156	M7b1a1a2	0.7293
HG02164	B6a	0.7466
HG02165	B5a1a	0.7392
HG02166	M7b1a1d1	0.7690
HG02178	F1a1a	0.7778
HG02179	F1a'c'f	0.7133
HG02180	M7b1a1c	0.6979
HG02181	F1a3	0.7463
HG02182	B5a	0.6947
HG02184	R0+16189	0.5457
HG02185	M7b1a1+(16192)	0.7547
HG02186	B5a1a	0.6991
HG02187	M7c1a	0.7049
HG02188	F1a2a	0.7424
HG02190	D5a2b	0.7668
HG02215	H3m	0.6187
HG02219	H6a1a	0.7553
HG02220	K1a4	0.8440
HG02221	U5a1i1	0.8900
HG02223	H1ak	0.6169
HG02224	H2a1	0.8092
HG02230	H15b	0.6889
HG02231	H2a	0.6084
HG02232	T2	0.7504
HG02233	H2a	0.5644
HG02235	T2b3+151	0.7554
HG02236	H2a	0.6034
HG02238	H2a	0.6788
HG02239	H2a	0.6368
HG02250	R11b1	0.7012
HG02252	B2	0.6204
HG02253	B2	0.6396
HG02255	L3d4	0.7515
HG02256	C1d	0.6952
HG02259	B2	0.7401
HG02260	A2	0.8020
HG02262	A2+(64)	0.7577
HG02265	C	0.7468
HG02266	C	0.6874
HG02271	B2	0.7590
HG02272	B2	0.7338
HG02274	D1	0.7249
HG02275	C	0.7139
HG02277	B2	0.7246
HG02278	C	0.7251
HG02281	L2a1l1	0.7947
HG02282	L1c2a1b	0.8012
HG02283	L1c2a2	0.7652
HG02284	L2b2a	0.7522
HG02285	D1	0.7424
HG02286	B2	0.6164
HG02291	A2	0.7585
HG02292	C	0.7198
HG02298	A2+(64)+@153	0.7848
HG02299	B2y	0.7181
HG02301	A2+(64)+@153	0.6972
HG02304	L3f1b+16292+150	0.7403
HG02307	L1b1a3	0.7938
HG02308	L3e2b	0.8274
HG02309	L3b1a	0.7703
HG02312	B2b2	0.6207
HG02314	L2a1i1	0.8113
HG02315	L3e2b	0.8544
HG02317	L2a1c5	0.8138
HG02318	L3d1b2	0.7675
HG02322	L1c1a2	0.7413
HG02323	L3e1e	0.8319
HG02325	L2a1+143+16189 (16192)	0.7928
HG02330	L3b1a6	0.8148
HG02332	L1c2b1c	0.7970
HG02334	J2b1a	0.8149
HG02337	L2a1e1	0.7986
HG02339	L3d1c	0.7658
HG02343	L1b1a3	0.8028
HG02345	A2+(64)+@16111	0.7510
HG02348	A2+(64)	0.7583
HG02351	B5a1a	0.7449
HG02353	R11b1	0.7301
HG02355	M7b1a1f	0.7602
HG02356	M71+151	0.7505
HG02360	F3a1	0.7967
HG02364	F1a'c'f	0.7897
HG02367	M7b1a1b	0.6897
HG02371	M7c1c2	0.7584
HG02373	R11b1	0.7650
HG02374	B6a1	0.6506
HG02375	F3b+152	0.6988
HG02379	M9a1a	0.7912
HG02380	C	0.7395
HG02382	R9b1a3	0.7038
HG02383	D4g2a1	0.7863
HG02384	M7b1a1b	0.7490
HG02385	B4c2	0.6900
HG02386	B5a	0.6947
HG02389	M7b1a1a3	0.7576
HG02390	M7b1a1a	0.7204
HG02391	M61	0.7558
HG02392	D4j1b	0.8040
HG02394	F1e3	0.7621
HG02395	R0+16189	0.5752
HG02396	M7b1a1a3	0.7568
HG02397	D4b2	0.7846
HG02398	F1a2a	0.8163
HG02399	B4h	0.6117
HG02401	M7b1a1+(16192)	0.7646
HG02402	B4b1a2a	0.6656
HG02406	F1a1	0.7759
HG02407	F2d	0.7780
HG02408	B5a	0.7120
HG02409	R0+16189	0.6083
HG02410	R9b1a1a	0.8252
HG02419	L2a1+143+@16309	0.7826
HG02420	L0a1a2	0.7978
HG02425	B2	0.7340
HG02427	L1c1a+@198	0.7597
HG02429	L2a1+143+16189 (16192)+@16309	0.7776
HG02433	L0a1a2	0.8027
HG02439	L2a1a2b	0.8274
HG02442	L1c2b1a'b	0.7095
HG02445	B4a1a1b	0.7546
HG02449	L3e4a	0.7852
HG02450	L3e2a	0.7661
HG02455	L2a1c5	0.8035
HG02461	L3b1a	0.8068
HG02462	L2c	0.8236
HG02464	L3e4a	0.8036
HG02465	L3b2	0.8097
HG02470	L3b2b	0.7945
HG02471	L3b1a7	0.7714
HG02476	L2a1f1	0.8048
HG02477	L1b1	0.7756
HG02479	L2a1+143+16189 (16192)+@16309	0.7615
HG02481	L2a1f2	0.7859
HG02484	L3d1b2	0.7062
HG02485	H2a	0.6815
HG02489	L2a1b+143	0.7842
HG02490	M5a2a1a1	0.8156
HG02491	HV2	0.6486
HG02493	M6a1b	0.8104
HG02494	U7a3a	0.8345
HG02496	L4b1a	0.7524
HG02497	L2a1i1	0.7984
HG02501	L2a1a	0.8231
HG02502	L2a1c	0.7986
HG02505	L2c1	0.8424
HG02508	L2a1c4a	0.7591
HG02511	A2n	0.7429
HG02512	F1a1	0.7731
HG02513	F1a2a	0.7666
HG02521	N9a1	0.8111
HG02522	M9a4a2	0.7829
HG02536	L2d+16129	0.7704
HG02537	L3e2a	0.7940
HG02541	L3f1b4a	0.8033
HG02545	L2d1	0.8530
HG02546	L2a1c5	0.8111
HG02549	L2a1c5	0.8274
HG02554	L2a1i1	0.8334
HG02555	L2b3c	0.7269
HG02557	L2a1f1	0.7869
HG02558	L3d1'2'3'4'5'6	0.7203
HG02561	L1b2	0.7830
HG02562	L1b1	0.8079
HG02568	L2a1l	0.8294
HG02570	L4b1a	0.7656
HG02571	L1b1a14	0.7912
HG02573	L3e2a3	0.8198
HG02574	L3d2a	0.7995
HG02577	L2a1b1	0.8099
HG02580	L1b1a15	0.7963
HG02582	L3k1	0.7656
HG02583	L3d1a1b	0.7697
HG02585	L3d2b	0.7862
HG02586	L3d1b1b	0.7577
HG02588	L2a1a	0.8026
HG02589	L1b1	0.7822
HG02594	L3b1a	0.8357
HG02595	L2b3c	0.7596
HG02597	M39b1	0.6468
HG02600	R6a2	0.7489
HG02601	M35	0.6716
HG02603	U2b2	0.8211
HG02604	T2d1b	0.7921
HG02610	L3d1'2'3'4'5'6	0.7318
HG02611	L1c1	0.7587
HG02613	L3b1	0.8059
HG02614	L3h1b2	0.8308
HG02620	L2a1l	0.8266
HG02621	U6a3f	0.8102
HG02623	L3b1	0.7472
HG02624	L2c	0.8430
HG02628	L3d1'2'3'4'5'6	0.7729
HG02629	L2a1l	0.8433
HG02634	L3b2b	0.8288
HG02635	L1b1a14	0.8134
HG02642	L2c	0.8430
HG02643	L2c	0.8331
HG02645	L2b3b	0.7500
HG02646	L1b1	0.7799
HG02648	U7a	0.8369
HG02649	T2g	0.7186
HG02651	H13a2a1	0.8342
HG02652	HV13a	0.7387
HG02654	M2a1a	0.7596
HG02655	M2a1a	0.7455
HG02657	R0a2	0.7492
HG02658	M4a	0.7761
HG02660	M33a3	0.7588
HG02661	H2a	0.5616
HG02666	L3e4a	0.7497
HG02667	L2c	0.8082
HG02675	L3d3a	0.8209
HG02676	L2a1a3	0.7996
HG02678	L1b2	0.7639
HG02679	L2a1c	0.8363
HG02681	M5a	0.7725
HG02682	F1c1a	0.7916
HG02684	M3a2	0.7157
HG02685	M49c	0.8037
HG02687	M30	0.7864
HG02688	M4	0.8011
HG02690	M30+16234	0.8131
HG02691	M2a1a	0.8202
HG02694	U7	0.8123
HG02696	F1a1c	0.7962
HG02697	R30b1	0.6529
HG02699	M65b	0.8581
HG02700	M30d1	0.8193
HG02702	L3d1'2'3'4'5'6	0.7758
HG02703	L2c	0.7957
HG02715	L2c	0.8169
HG02716	L2a1l	0.8191
HG02721	L3b1a9a	0.8375
HG02722	L3b2	0.8373
HG02724	U7b	0.8024
HG02725	M6a1b	0.8427
HG02727	M6a1b	0.8190
HG02728	M4"67	0.7335
HG02731	U7a3b	0.7676
HG02733	X2	0.7333
HG02734	W6	0.7516
HG02736	G3b	0.8212
HG02737	G3b	0.8433
HG02756	L2c4	0.8463
HG02757	L2c4	0.8388
HG02759	L2c1	0.8517
HG02760	L2b1a	0.7785
HG02763	U6a5	0.8374
HG02768	L3d1'2'3'4'5'6	0.7861
HG02769	L3e4a	0.8274
HG02771	L3d1'2'3'4'5'6	0.7332
HG02772	L1b1	0.7730
HG02774	R	0.6175
HG02775	U7b	0.8184
HG02778	M6a1b	0.8427
HG02780	M30	0.7851
HG02783	M5a1b	0.7741
HG02784	M5a1b	0.7897
HG02786	M5a1b	0.7868
HG02787	M5a1b	0.8042
HG02789	M6a1b	0.8427
HG02790	R	0.6485
HG02792	M65a+@16311	0.8124
HG02793	M3a1b	0.7565
HG02798	L3d1a1b	0.7518
HG02799	L2d+16129	0.8557
HG02804	L2b3c	0.7405
HG02805	L3h1b2	0.8163
HG02807	L3e2b	0.8577
HG02808	L2a1c	0.7944
HG02810	L3b1a+152	0.8329
HG02811	L1b1a1'4	0.7857
HG02813	L3b2	0.8427
HG02814	L2c	0.8247
HG02816	U6a3f	0.8739
HG02817	L3e3b	0.8230
HG02819	L2a1c2	0.7759
HG02820	L1b2a	0.8031
HG02836	L2c2	0.7813
HG02837	L2b3c	0.7743
HG02839	L3e2a3	0.7729
HG02840	L1b1a1'4	0.7939
HG02851	L2a1c3b	0.8070
HG02852	L2a1a	0.8430
HG02854	L3b1a+@16124	0.7989
HG02855	L1b1a1'4	0.8057
HG02860	L2a1a	0.8294
HG02861	L2a1c3a1	0.7892
HG02870	L2a1a3	0.8096
HG02878	L2c	0.8350
HG02879	L2c	0.7945
HG02881	L2d+16129	0.8403
HG02882	L2c	0.8319
HG02884	U6a5	0.8210
HG02885	L2a1+16189 (16192)	0.8261
HG02887	L2b1a	0.7723
HG02888	L2c	0.8385
HG02890	L3e2a3	0.8045
HG02891	L1b1a1'4	0.7859
HG02895	L2a1c3a1	0.7756
HG02896	L2c	0.8469
HG02922	L2a1a1	0.7984
HG02923	L3f1b1a	0.7837
HG02938	L3e2a	0.7954
HG02941	L2a1a2a1a	0.7928
HG02943	L3e3b	0.7619
HG02944	L3e2a	0.8068
HG02946	L3f1b3	0.7459
HG02947	L3e1a3b	0.7414
HG02952	L2b1b	0.7795
HG02953	L3d2b	0.7957
HG02968	L3e2b	0.7931
HG02970	L2d1a	0.8544
HG02971	L0a1a2	0.8027
HG02973	L3e2b1a2	0.8255
HG02974	L1b1a3	0.8118
HG02976	L3e1a	0.7968
HG02977	L2a1a3c	0.8017
HG02979	L2a1+16189 (16192)	0.7929
HG02981	L0a1a2	0.7654
HG02982	L2b1a	0.7862
HG02983	L1c3a1a	0.7667
HG03006	M5a	0.8575
HG03007	M2b	0.8430
HG03009	HV12b1	0.7197
HG03012	M3c1a	0.8456
HG03015	M5a1b	0.7694
HG03016	M18a	0.8594
HG03018	M6a1b	0.8265
HG03019	M6a1b	0.8427
HG03021	M5a1b	0.8308
HG03022	M6a1b	0.8265
HG03024	L3h1b2	0.8100
HG03025	L3e4a	0.8280
HG03027	L3e2a3	0.7805
HG03028	L2a1	0.8010
HG03039	L3b1a+@16124	0.7937
HG03040	L3d1'2'3'4'5'6	0.7526
HG03045	L3h1b2	0.8123
HG03046	L2b1a	0.7859
HG03048	L2c1	0.8266
HG03049	L2c	0.8130
HG03052	L1b1a1'4	0.7855
HG03054	L3b1	0.8205
HG03055	L3b1	0.7261
HG03057	L1b1	0.7869
HG03058	L1b1a14	0.7740
HG03060	U6a3	0.8407
HG03061	L3e2b1a	0.8433
HG03063	L0a1a+200	0.7990
HG03064	L2a1i	0.8062
HG03066	L1b2a	0.7942
HG03069	L2c2	0.8410
HG03072	L2c	0.8165
HG03073	L1b1	0.7986
HG03074	L2c	0.8498
HG03077	L1c1d	0.7905
HG03078	L2a1c	0.7601
HG03079	L1b1a18	0.7867
HG03081	L3e4a	0.8280
HG03082	L3e3b	0.7809
HG03084	L0a1a+200	0.7730
HG03085	L2a1l	0.8153
HG03086	L3b3	0.8364
HG03088	L2a1c3b1	0.7778
HG03091	L2c	0.8322
HG03095	L3b1a	0.8516
HG03096	L1c1	0.7650
HG03097	L2a1l	0.8406
HG03099	L1b1	0.7720
HG03100	L3d1'2'3'4'5'6	0.7583
HG03103	L1b1a15	0.8060
HG03105	L3e3b	0.8121
HG03108	L3b1a	0.7693
HG03109	L1b1a3	0.7938
HG03111	L3f1b3	0.7539
HG03112	L1b1a3	0.8118
HG03114	L2a1a2c	0.8211
HG03115	L3e2b1a2	0.8483
HG03117	L2a1c1	0.8097
HG03118	L3e1	0.8057
HG03120	L1b1a3	0.7890
HG03121	L2a1+143+16189 (16192)	0.8210
HG03123	L2a1a2	0.8198
HG03124	L3b1a	0.7739
HG03126	L3e1a3b	0.7983
HG03127	L0a1a2	0.8314
HG03129	L3d2a	0.8306
HG03130	L2e1a	0.8104
HG03132	L2a1b1	0.7903
HG03133	L1c2b1c	0.8050
HG03135	L2a1f1	0.8217
HG03136	L1b1a3	0.7745
HG03139	L4b2b	0.7530
HG03157	L2c2a1	0.8430
HG03159	L2a1+143+16189 (16192)+@16309	0.8335
HG03160	L3e2b	0.8544
HG03162	L3f1b+16292+150	0.7378
HG03163	L2a1f1	0.8118
HG03166	L1b1a3b	0.7971
HG03168	L1c2a1	0.7596
HG03169	L2a1a3c	0.8239
HG03172	L3f1b1a	0.7828
HG03175	L3e2a	0.8366
HG03189	L4b2b	0.7316
HG03190	L3e1a	0.7771
HG03193	L3f1b1a	0.7996
HG03195	L3e2b	0.8811
HG03196	L3e1	0.8200
HG03198	L3d5a	0.8055
HG03199	L2a1+16189 (16192)	0.8261
HG03202	L2a1b1	0.8013
HG03209	L2e	0.7793
HG03212	L3e4a	0.8077
HG03224	L3d2	0.7508
HG03225	L2c	0.7911
HG03228	W1c	0.8365
HG03229	M3a2	0.7251
HG03234	M52a	0.7538
HG03235	H+73	0.6028
HG03237	M30g	0.8057
HG03238	J1	0.8359
HG03240	L2e	0.7938
HG03241	L3d1a1b	0.7480
HG03246	L3b1a+@16124	0.8234
HG03247	L3d2a	0.8051
HG03258	U6a5	0.7978
HG03259	L4b1a	0.7702
HG03265	L3d5a	0.8123
HG03267	L0a1a2	0.7991
HG03268	L0a1a2	0.7991
HG03270	L1b1a18	0.8135
HG03271	L1c2b1b	0.7649
HG03279	L2d1	0.8216
HG03280	L3e2b	0.8191
HG03291	L2b1a	0.7852
HG03294	L3b1	0.7709
HG03295	L1b1	0.7942
HG03297	L2a1f1	0.7990
HG03298	L0a1a2	0.7830
HG03300	L1c2b1a'b	0.7775
HG03301	L3e2a	0.7975
HG03303	L3f1b4c	0.7853
HG03304	L3e2b	0.8416
HG03311	L1b1	0.7778
HG03313	L1c2a2	0.7717
HG03342	L2a1+143+16189 (16192)	0.8083
HG03343	L1c3a	0.7859
HG03351	L1b1	0.7778
HG03352	L3e2b1a	0.8618
HG03354	L2c2b1a	0.8445
HG03363	L1c2b1b	0.7388
HG03366	L3d1'2'3'4'5'6	0.7436
HG03367	L2e1a	0.8064
HG03369	L3e3b	0.7983
HG03370	L3b1a	0.7920
HG03372	L3e3b	0.7645
HG03376	L2c	0.8082
HG03378	L3e3b	0.7579
HG03380	L1c1b'd	0.7186
HG03382	L2a1l1b	0.8373
HG03385	L1c1c	0.7257
HG03388	L2c2	0.7901
HG03391	L1c1b'd	0.7202
HG03394	L3b1a6	0.8000
HG03397	L1c1d	0.7822
HG03401	L2a1l	0.7808
HG03410	L2a1a1	0.8206
HG03419	L3e2b	0.8555
HG03428	L2a1l1b	0.7925
HG03432	L2a1i	0.8198
HG03433	L2c	0.8378
HG03436	L1b1a14	0.7641
HG03437	L2d1	0.8505
HG03439	L3f1b+16292	0.7751
HG03442	L1b1a10	0.7877
HG03445	L3d1'2'3'4'5'6	0.7648
HG03446	L3b1a	0.8079
HG03449	L2a1c2a	0.8030
HG03451	L2c	0.8210
HG03452	L2a1+143+@16309	0.8370
HG03455	L2c	0.8378
HG03457	L2a1l1b	0.8068
HG03458	L4b1a	0.8137
HG03460	L2a1a1	0.8157
HG03461	L2a1i	0.7746
HG03464	L1c1	0.7790
HG03469	L1b1a14	0.7923
HG03470	L1b1a14	0.8137
HG03472	L2b1a4	0.7444
HG03473	L2c	0.8327
HG03476	L2c	0.7977
HG03478	L3e2a	0.7988
HG03479	U6a3f	0.7853
HG03484	L2c	0.8281
HG03485	L2a1l	0.8021
HG03488	M38a	0.6883
HG03490	F1b1c	0.7520
HG03491	R6a2	0.7610
HG03499	L1c2a	0.7867
HG03511	L3e2b	0.8405
HG03514	L2a1	0.8295
HG03515	L2b1a	0.7899
HG03517	L0a1a2	0.7944
HG03518	L3d1c	0.8466
HG03520	L3e1	0.7714
HG03521	L3b1a	0.7854
HG03538	U6a5	0.8374
HG03539	L2a1a3	0.7856
HG03547	L2a1l	0.7962
HG03548	L2a1a1	0.8169
HG03556	L3e4a	0.8280
HG03557	L2a1c3	0.8099
HG03558	L3h1b1a	0.7932
HG03559	L3d1'2'3'4'5'6	0.7620
HG03563	L2a1a2a1	0.8038
HG03565	L3b1a	0.8309
HG03567	L3d1b3a	0.7667
HG03571	L2a1c3	0.8099
HG03572	L3e2b	0.8200
HG03575	L2a1f1	0.7844
HG03577	L3e2a	0.7561
HG03578	L2a1a1	0.8043
HG03583	L3h1b1a	0.7538
HG03585	M2a1a	0.7356
HG03589	M5a	0.8464
HG03593	M41a1	0.7869
HG03594	M91a	0.7506
HG03595	M49c	0.7663
HG03598	M30c	0.7899
HG03600	M30d1	0.8600
HG03603	U2b2	0.8434
HG03604	R6a2	0.8234
HG03607	M4"67+16311	0.7914
HG03611	M	0.6586
HG03615	M35b+16304	0.8010
HG03616	M3	0.8098
HG03619	U2c1b	0.7403
HG03624	M5a2a	0.7955
HG03625	T2	0.6744
HG03629	R5a2a	0.7926
HG03631	M43b	0.8460
HG03634	M33d	0.8133
HG03636	M3	0.7657
HG03640	M4"67	0.7454
HG03642	M33a2a	0.7571
HG03643	M81	0.7219
HG03644	M5b'c	0.7491
HG03645	R30a1c	0.7357
HG03646	M18a	0.8500
HG03649	M5a2a1a1	0.7927
HG03652	M52b1	0.7944
HG03653	U2a2	0.7321
HG03660	M30	0.8078
HG03663	M18a	0.8050
HG03667	R5a2	0.7577
HG03668	M3	0.6638
HG03672	M18'38	0.7454
HG03673	M4"67	0.6711
HG03679	R30b2a	0.7482
HG03680	R30b2a	0.7133
HG03681	U7a	0.8162
HG03684	M2b	0.7506
HG03685	R5	0.6739
HG03686	M3	0.8311
HG03687	M4a	0.7230
HG03689	R6b	0.7623
HG03690	M30d1	0.7915
HG03691	U2c1a	0.7762
HG03692	H13a2a	0.7934
HG03693	M30	0.8039
HG03694	U2b2	0.7922
HG03695	U2b	0.7656
HG03696	U7a3a	0.7898
HG03697	M35a	0.7966
HG03698	N1a2	0.8061
HG03702	M38a	0.7398
HG03703	U2b2	0.7836
HG03705	M6	0.7404
HG03706	R	0.6485
HG03708	M5a	0.7587
HG03709	M6a1a	0.8003
HG03711	U7a	0.8162
HG03713	M6a1b	0.7965
HG03714	R30b2a	0.6899
HG03716	M30	0.8381
HG03717	M3a2	0.7861
HG03718	M65b	0.8065
HG03720	M4a	0.8171
HG03722	M6a1a	0.7925
HG03727	I	0.7939
HG03729	R5a2	0.8468
HG03730	M18a	0.8088
HG03731	M35a	0.8321
HG03733	M52a	0.6719
HG03736	R8b1a	0.7808
HG03738	R31b	0.7759
HG03740	M44a	0.7912
HG03741	R7	0.6686
HG03742	U2a1b	0.8021
HG03743	M2	0.7029
HG03744	J1+16193	0.8383
HG03745	M3	0.7978
HG03746	M4a	0.8001
HG03750	R31b	0.7759
HG03752	M4"67+16311	0.7380
HG03753	M4"67+16311	0.7380
HG03754	U2b	0.7090
HG03755	R31b	0.7612
HG03756	M6a1a	0.8113
HG03757	M53	0.7314
HG03760	R5a2b	0.8468
HG03762	R5a1	0.7949
HG03765	M18a	0.8328
HG03767	U2b	0.7380
HG03770	R5a2b	0.7862
HG03771	M40a1	0.8231
HG03772	M3a2	0.7813
HG03773	M3a2	0.7813
HG03774	M6a1b	0.7667
HG03775	M52a1b	0.7841
HG03777	U9a1	0.7850
HG03778	W3a1	0.8391
HG03779	M45a	0.7596
HG03780	U1a1a1a	0.8210
HG03781	M3d1	0.8450
HG03782	M30	0.8078
HG03784	T2	0.7682
HG03785	W3a1b	0.8026
HG03786	W3a1b	0.7916
HG03787	M39b	0.7239
HG03788	R30b2a	0.7217
HG03789	R6b	0.7261
HG03790	R5a1a	0.7968
HG03792	M4a	0.7174
HG03793	A21	0.7347
HG03796	M47	0.6515
HG03800	M35a	0.7974
HG03802	U2b2	0.8044
HG03803	M30+16234	0.8226
HG03805	M4	0.7722
HG03808	M65a1	0.7508
HG03809	M38b	0.8325
HG03812	R5a2a	0.7588
HG03814	M5a	0.7907
HG03815	W3a1b	0.8093
HG03817	U2c1a	0.7306
HG03821	R6b	0.7665
HG03823	U2b2	0.8473
HG03824	M3	0.7669
HG03826	U2b2	0.8088
HG03829	U2a1a	0.7955
HG03830	M30d1	0.8155
HG03832	M35b4	0.8301
HG03833	J1b	0.8190
HG03836	R5a2b	0.8723
HG03837	R6a	0.7312
HG03838	M39b1	0.7206
HG03844	H13a2a	0.7458
HG03846	M30f	0.8197
HG03848	M30b	0.8287
HG03849	H13a2a	0.7254
HG03850	R7	0.6090
HG03851	R7	0.6653
HG03854	R31b	0.7985
HG03856	M35b+16304	0.8316
HG03857	M2a1a	0.7582
HG03858	M42b	0.7086
HG03861	U2b	0.7769
HG03862	U1a1c1d	0.8452
HG03863	M5a2a	0.7325
HG03864	R8b1	0.8019
HG03866	M2a1a	0.7305
HG03867	M18a	0.8169
HG03868	J1b1b3	0.8624
HG03869	M35a	0.8548
HG03870	M39b1	0.7291
HG03871	M30+16234	0.7631
HG03872	R30a1c	0.7210
HG03873	HV14	0.6565
HG03874	R30b2a	0.6500
HG03875	M3c2	0.8046
HG03882	M35a	0.7891
HG03884	M34	0.7727
HG03885	M5a	0.7992
HG03886	U1a	0.8683
HG03887	R	0.6612
HG03888	A1a	0.7984
HG03890	HV14	0.6565
HG03894	M30	0.8298
HG03895	HV14	0.7250
HG03896	M36	0.6755
HG03897	U5a1i1	0.8520
HG03898	M52a	0.6982
HG03899	M52a	0.6982
HG03900	HV14	0.6565
HG03902	J1b3b	0.8420
HG03905	M45a	0.6747
HG03907	M3	0.8191
HG03908	U2b2	0.8269
HG03910	M3d	0.7618
HG03911	R30a	0.6692
HG03913	M2a1a	0.7823
HG03914	M30	0.8158
HG03916	U9b1	0.8206
HG03917	M35	0.6779
HG03919	M30+16234	0.8249
HG03920	R6a	0.8024
HG03922	M33d	0.8433
HG03925	M3	0.8085
HG03926	M5a1b	0.8050
HG03928	M6	0.7657
HG03931	R5a2b	0.8340
HG03934	M30d1	0.7924
HG03937	R30a	0.6748
HG03940	M3	0.7999
HG03941	M30+16234	0.8317
HG03943	N21+195	0.7317
HG03944	M5a	0.7657
HG03945	M5a1b	0.8405
HG03947	R7b2	0.7282
HG03949	R30a1c	0.7306
HG03950	M2b	0.7820
HG03951	M2a1a	0.7305
HG03953	HV14	0.7448
HG03955	M5a1b	0.8239
HG03960	U2a	0.6802
HG03963	M39b	0.7136
HG03965	R7	0.6444
HG03967	M49d	0.8337
HG03968	M3a2	0.7231
HG03969	M5a2a	0.8430
HG03971	M	0.7818
HG03973	R5a2	0.7744
HG03974	M3d	0.7469
HG03976	M3d	0.7180
HG03977	M6a1a	0.7952
HG03978	M2a1a	0.7347
HG03985	U2a1b	0.7244
HG03986	M6	0.6887
HG03989	M33a2a	0.7454
HG03990	M30f	0.8556
HG03991	M5a1b	0.8239
HG03995	H13a2a	0.7714
HG03998	HV14	0.7250
HG03999	HV14	0.7448
HG04001	M18a	0.8403
HG04002	U2a1b	0.8081
HG04003	HV14	0.7028
HG04006	M5a	0.7446
HG04014	K1a4j	0.8451
HG04015	M36b	0.8186
HG04017	M3a2	0.7813
HG04018	R30a	0.6750
HG04019	M3d	0.7469
HG04020	M35b1	0.8045
HG04022	M4"67+16311	0.7270
HG04023	T2	0.7682
HG04025	T2	0.7569
HG04026	W3a1b	0.8043
HG04029	R7b2	0.7046
HG04033	M	0.6369
HG04035	R5a2b	0.8723
HG04038	U2b2	0.8178
HG04039	H2a	0.7190
HG04042	M2a1a	0.7628
HG04047	N5	0.8009
HG04054	M3a2	0.8059
HG04056	U7a3b	0.7997
HG04059	M35b+16304	0.8316
HG04060	M18a	0.8657
HG04061	R	0.6577
HG04062	M35a	0.8151
HG04063	M65b	0.8065
HG04070	M35b1	0.8529
HG04075	M36	0.7279
HG04076	M	0.7071
HG04080	M18a	0.8259
HG04090	M30	0.7799
HG04093	T1a1	0.8133
HG04094	M5b2	0.7935
HG04096	M3a2	0.8059
HG04098	U1a1c1d	0.8417
HG04099	U2c1a	0.7220
HG04100	M30c	0.8253
HG04106	U2b	0.7476
HG04107	U2b	0.7476
HG04118	U9a1	0.8376
HG04131	D4e1a2	0.8056
HG04134	U7a3a	0.8221
HG04140	M3c1a	0.8019
HG04141	M30+16234	0.8554
HG04144	M30d1	0.7859
HG04146	M18a	0.8414
HG04152	M5a2a	0.8031
HG04153	M34a	0.8232
HG04155	M3	0.7983
HG04156	W3a1b	0.8510
HG04158	U2b2	0.7600
HG04159	U5a1g1	0.8350
HG04161	M3d	0.8074
HG04162	F1c1a2	0.7685
HG04164	M3c2	0.7620
HG04171	M33b1	0.8045
HG04173	M2b2	0.8003
HG04176	M65a1	0.7731
HG04177	M65b	0.7685
HG04180	M40a1a	0.8353
HG04182	D4	0.7939
HG04183	M3	0.8414
HG04185	M35a	0.7952
HG04186	M3	0.7808
HG04188	M30b	0.8287
HG04189	R6b	0.7982
HG04194	M30c	0.7808
HG04195	M	0.6855
HG04198	M6a1a	0.7714
HG04200	U2b2	0.8473
HG04202	M33a2'3	0.7336
HG04206	M6	0.6686
HG04209	M39c	0.7132
HG04210	M3	0.7737
HG04211	M2a1a	0.7727
HG04212	U2b2	0.8092
HG04214	U2b2	0.7504
HG04216	M35	0.7208
HG04219	M6a1b	0.8427
HG04222	U2b2	0.8434
HG04225	HV14	0.7098
HG04227	R7a1	0.7711
HG04229	M65a+@16311	0.7865
HG04235	M4"67+16311	0.7847
HG04238	N1a2	0.8193
HG04239	W6	0.7358
NA06984	U5a1a	0.8509
NA06985	U4b1a1a	0.8433
NA06986	K1a2	0.8611
NA06989	U5b2a1a1a	0.8428
NA06994	U5b2a1a1	0.8634
NA07000	T2b	0.7821
NA07037	T1a6	0.8242
NA07048	H2a1	0.8092
NA07051	H24b	0.5680
NA07056	W1c1	0.8413
NA07347	H1c	0.7934
NA07357	U5a1c2a1	0.8646
NA10847	H3v1	0.7173
NA10851	HV0a	0.7581
NA11829	T2a1a	0.8066
NA11830	U5b2a1a1	0.8077
NA11831	H5'36	0.6874
NA11832	H2a5	0.7653
NA11840	H4a1a1a	0.7822
NA11843	J1c2c	0.8735
NA11881	H1c3b	0.6934
NA11892	K1b1a1d	0.8650
NA11893	V1b	0.6716
NA11894	T1a6	0.8153
NA11918	H2a1e	0.8011
NA11919	H1c1	0.7719
NA11920	H1a1a1	0.7660
NA11930	H1c3a	0.8171
NA11931	H3a1a	0.7624
NA11932	HV0+195	0.7071
NA11933	W5a1	0.7907
NA11992	U5a2d1a	0.8580
NA11994	T2b4b	0.8038
NA11995	H11a	0.7347
NA12003	T2b1	0.8101
NA12004	H+152	0.7102
NA12005	K2	0.8694
NA12006	H5b1	0.7453
NA12043	T1a1	0.8310
NA12044	J1c3c	0.8576
NA12045	H18b	0.7909
NA12046	T2b1	0.8317
NA12058	HV17a	0.7612
NA12144	H1j4	0.6854
NA12154	J1c5a1	0.9070
NA12155	H8c	0.6801
NA12156	U4b1b1	0.8407
NA12234	J1c1e	0.8811
NA12249	H1c1	0.7719
NA12272	H5a1p	0.7948
NA12273	J2a1a1a	0.8845
NA12275	H13a1a	0.7535
NA12282	J1b1a1	0.8629
NA12283	H3ag1	0.7294
NA12286	H1+16278	0.6276
NA12287	U2e1b2	0.8207
NA12340	H16a	0.8038
NA12341	H2a	0.6068
NA12342	I5a2	0.8214
NA12347	U2e1f1	0.8422
NA12348	U5a1	0.8804
NA12383	HV0a	0.7387
NA12399	H1c1	0.7185
NA12400	W1c1	0.8247
NA12413	W5a1	0.7271
NA12414	J2b1a3	0.8333
NA12489	HV15	0.6718
NA12546	H5	0.7341
NA12716	H1ae2	0.7201
NA12717	H1b1	0.7497
NA12718	U5a1b1	0.8488
NA12748	H1c1	0.7719
NA12749	H7a1b	0.6133
NA12750	T2+16189	0.7582
NA12751	U5a1a2b	0.8705
NA12760	H5a6	0.6512
NA12761	U5b1e	0.8144
NA12762	H8	0.7752
NA12763	T2b	0.8221
NA12775	W3a1	0.7939
NA12776	U3a1	0.8381
NA12777	H1ao	0.8115
NA12778	H52	0.6589
NA12812	H1+16189	0.6817
NA12813	U5a2a1	0.8180
NA12814	U5a1b1a2	0.8691
NA12815	H27	0.7648
NA12827	H6a1b3	0.7506
NA12828	H	0.7343
NA12829	H4a1a1	0.7799
NA12830	H47a	0.7403
NA12842	H66a	0.6555
NA12843	U5a2c3a	0.8299
NA12872	HV6	0.7222
NA12873	H11a6	0.8240
NA12874	J1c8a	0.8904
NA12878	H13a1a1a	0.7930
NA12889	H31a	0.7465
NA12890	H1+152	0.7165
NA18486	L1b1	0.7948
NA18488	L3e2b	0.8544
NA18489	L2a1a	0.8255
NA18498	L1b1a3b	0.7991
NA18499	L3e2a	0.7680
NA18501	L1b1a18	0.8246
NA18502	L3e2b1a2	0.7698
NA18504	L3e2b	0.8034
NA18505	L2a1f2	0.8091
NA18507	L1b1a3	0.8028
NA18508	L3b1a7	0.7654
NA18510	L0a1a+200	0.7736
NA18511	L2a1+16189 (16192)	0.8164
NA18516	L2b1a	0.7811
NA18517	L2c2b1a	0.8568
NA18519	L2a1+143+16189 (16192)	0.7931
NA18520	L3f1b4b	0.7933
NA18522	L2b1a	0.7703
NA18523	L2a1+143+@16309	0.8112
NA18525	F2i	0.8759
NA18526	G2a1d2a	0.7172
NA18528	B4a2b	0.6687
NA18530	D5a2a1+@16172	0.7418
NA18531	D5a2a1	0.7527
NA18532	D4m2a	0.7957
NA18533	D5a2a1	0.7897
NA18534	F1e2	0.7908
NA18535	D4b1a2a	0.8130
NA18536	B4k	0.6340
NA18537	B4a4	0.6619
NA18538	M8a2	0.7920
NA18539	K3	0.8843
NA18541	R0+16189	0.7223
NA18542	C	0.7849
NA18543	M7c1a3	0.7548
NA18544	B4d1a	0.7453
NA18545	F1b	0.8489
NA18546	R0+16189	0.6067
NA18547	C4a2b2	0.8199
NA18548	C4a1a2	0.8247
NA18549	B4k	0.6820
NA18550	M7b1a1c	0.7574
NA18552	B4c1b2c	0.7480
NA18553	N10a	0.6757
NA18555	R11b1a	0.8613
NA18557	D4g2a1	0.7914
NA18558	D5a2a2	0.7726
NA18559	B4c1b2c1	0.7725
NA18560	F2b1	0.7839
NA18561	F1d	0.7069
NA18562	D4i	0.8098
NA18563	N9a9	0.8211
NA18564	R11b1b	0.7888
NA18565	D4a	0.7927
NA18566	C5+16093	0.7181
NA18567	B4a4	0.6570
NA18570	G1c2	0.7833
NA18571	F2d	0.8019
NA18572	A+152+16362	0.7802
NA18573	D5b1c1a	0.7776
NA18574	M7c1b2b	0.7789
NA18577	M10a1a	0.7245
NA18579	A+152+16362	0.7948
NA18582	M7b1a1+(16192)	0.7728
NA18591	D4a8	0.8091
NA18592	F4	0.7358
NA18593	M9a1a	0.8212
NA18595	D5b1b	0.7819
NA18596	M8a3a	0.7794
NA18597	D4a	0.8415
NA18599	D5c	0.7261
NA18602	M10a1a	0.7606
NA18603	F1d1	0.7866
NA18605	D5c1	0.7092
NA18606	F1a1c	0.7900
NA18608	M11c	0.7873
NA18609	F2c2	0.7897
NA18610	M8a3a	0.7220
NA18611	A5b1	0.7224
NA18612	N9a9	0.7323
NA18613	N9a2	0.7103
NA18614	R0+16189	0.6894
NA18615	A18	0.7545
NA18616	B4d1	0.7065
NA18617	B4a1c5	0.7642
NA18618	M7c1a3	0.7672
NA18619	B4d3	0.7339
NA18620	F1a1c	0.7467
NA18621	A19	0.8275
NA18622	Z3d	0.7965
NA18623	D5a2a1+@16172	0.7962
NA18624	F2b1	0.7683
NA18625	D4b2b6	0.7804
NA18626	F2a	0.7475
NA18627	B4b1a2a	0.6831
NA18628	N9a	0.7329
NA18629	F2e	0.7552
NA18630	D5a2a1	0.7316
NA18631	C4d	0.7771
NA18632	A15	0.7034
NA18633	D4k	0.8153
NA18634	G1	0.7789
NA18635	G2a1f	0.7141
NA18636	M7b1a1	0.7455
NA18637	G2b1a2	0.7075
NA18638	M7b1a1a1	0.7861
NA18639	M7c1b2a	0.7695
NA18640	D5a2a1a	0.7791
NA18641	F1d	0.7385
NA18642	A+152+16362	0.7840
NA18643	B5b2	0.7363
NA18644	M7b	0.7736
NA18645	F2d	0.8200
NA18646	M8a2'3	0.7924
NA18647	D4b2b2b	0.7906
NA18648	D4a	0.7688
NA18740	N9a3	0.7571
NA18745	M8a2a1	0.7965
NA18747	N9a4b	0.8115
NA18748	N9a4b	0.8405
NA18749	M10a1b	0.7317
NA18757	D5a2a1	0.7275
NA18853	L3e2b	0.8305
NA18856	L2a1b3	0.8101
NA18858	L3b3	0.7998
NA18861	L0a1a2	0.8050
NA18864	L3d1'2'3'4'5'6	0.7174
NA18865	L3b1a	0.8072
NA18867	L3d1a1b	0.7580
NA18868	L2a1c1a1	0.7971
NA18870	L2b3a	0.7395
NA18871	L3b1a1	0.8134
NA18873	L3e3b	0.7727
NA18874	L2a1a1	0.8035
NA18876	L0a1a2	0.8036
NA18877	L0a1a2	0.7954
NA18878	L2a1i1	0.8098
NA18879	L4b2b	0.7556
NA18881	L3f1b1a	0.8077
NA18907	L3b1a+152	0.7920
NA18908	L2a1c5	0.8138
NA18909	L3e4a	0.7913
NA18910	L2a1c2a	0.8081
NA18912	L2a1c4a	0.7896
NA18915	L1c3b1b	0.8228
NA18916	L3b2b	0.8028
NA18917	L1b1	0.7778
NA18923	L1b1a3	0.7938
NA18924	L1b1a3	0.8109
NA18933	L1b1a15	0.7919
NA18934	L3e2a	0.7788
NA18939	A5a4	0.7951
NA18940	M7a1a	0.8181
NA18941	N9b1a	0.7373
NA18942	Z4a1a1	0.7002
NA18943	M7b1a1a3	0.7978
NA18944	D4e2	0.7934
NA18945	D4e2	0.7968
NA18946	D4b1b1a1	0.7943
NA18947	F1e1a	0.8403
NA18948	B4a1b1	0.7271
NA18949	B4b1a1	0.7501
NA18950	M8a3a1	0.7194
NA18951	D4b2a2	0.8251
NA18952	M7b1a1a1	0.7682
NA18953	M7a1a5	0.8225
NA18954	B4a1c1a1	0.7323
NA18956	M9a1a	0.8299
NA18957	D4j14	0.7784
NA18959	D4j3a1	0.8232
NA18960	N9a4	0.8356
NA18961	B5b3b	0.6962
NA18962	G2	0.7415
NA18963	G1a1a	0.7509
NA18964	A5a	0.7348
NA18965	M7a1a8	0.8174
NA18966	D4b2b1	0.7861
NA18967	D4b2b1+146	0.7685
NA18968	D4b2a2a1	0.8271
NA18969	M9a1a	0.8051
NA18970	F1b1a1	0.8507
NA18971	B5a2a1b	0.8025
NA18972	D4b2b1+146	0.8071
NA18973	N9a2a1	0.8179
NA18974	Y2	0.8011
NA18975	B4a1c1a1	0.7521
NA18976	N9a2c	0.8098
NA18977	D4b2b1+146	0.7963
NA18978	D4e2	0.8185
NA18979	A5a1a1	0.8120
NA18980	D4b2b1	0.8073
NA18981	D4a3	0.8114
NA18982	B4c1a1	0.7469
NA18983	D4c1a	0.7976
NA18984	B4b1a1b	0.7369
NA18985	B5b3a	0.7172
NA18986	A5a1a1	0.8120
NA18987	D4m1	0.7795
NA18988	N9a4	0.8356
NA18989	B5b1a2	0.7895
NA18990	G1a1a2	0.7879
NA18991	N9a4	0.7865
NA18992	D4a1	0.7932
NA18993	D4b1b1a1	0.8141
NA18994	M8a2c	0.7430
NA18995	D4a1a1	0.8311
NA18997	A5a3	0.7882
NA18998	D4b2a2	0.7788
NA18999	M7a1a	0.8181
NA19000	D4g1	0.7867
NA19001	M7a1a	0.8020
NA19002	D5b1b1	0.7819
NA19003	G2a1d1	0.7234
NA19004	D4g1c	0.8008
NA19005	Z4	0.7650
NA19006	D5a2a1a1a	0.7577
NA19007	G1a1a	0.7460
NA19009	B5b1a2a	0.8095
NA19010	D4b2b1	0.8242
NA19011	M7a1	0.7648
NA19012	A3a	0.7627
NA19017	L3b1a1a	0.8578
NA19019	L5a1b	0.8124
NA19020	L3e2a	0.8096
NA19023	L2a1+16189 (16192)	0.8261
NA19024	L2b1a	0.7789
NA19025	M1a1b	0.7900
NA19026	L3b1a1a	0.8578
NA19027	L0a1a+200	0.8019
NA19028	L2a5	0.7056
NA19030	L3d1a1a1	0.7591
NA19031	L0b	0.7592
NA19035	L3e1a3	0.8243
NA19036	L3b1a1a	0.8379
NA19037	L3h1a1	0.7049
NA19038	L3h1a2a1	0.7815
NA19041	L1b1a10	0.7877
NA19042	L0a1a+200	0.7958
NA19043	L5b2	0.7566
NA19054	D5a2a1a	0.7431
NA19055	N9a5	0.8346
NA19056	D4b1b1a1	0.7871
NA19057	D4	0.8111
NA19058	G2a1	0.7698
[truncated: 1,203 more rows]

## Sheet: 1KGP-AMR
SampleID	Haplogroup	Quality
HG00551	A2z	0.7731
HG00553	A2	0.7590
HG00554	L1b1a3	0.7925
HG00637	A2k1	0.8321
HG00638	A2	0.6955
HG00640	B2b3a	0.6938
HG00641	C1b2	0.7304
HG00731	A2z	0.8018
HG00732	A2	0.7875
HG00734	C	0.7350
HG00736	A2z	0.7927
HG00737	C	0.7476
HG00739	L3d1'2'3'4'5'6	0.8333
HG00740	L1b1a7a	0.7893
HG01047	A2am	0.8011
HG01048	C	0.7476
HG01049	L0a1b1a	0.7980
HG01051	K1a4a1h	0.8300
HG01052	J2a1a1a	0.8685
HG01054	A2	0.7679
HG01055	U5b2b3a	0.8780
HG01060	A2k1	0.8321
HG01061	A2z	0.8233
HG01066	C1c+195	0.6825
HG01067	C	0.7476
HG01069	C	0.7476
HG01070	C1b4	0.7735
HG01072	C	0.7476
HG01073	L3e1e2	0.8410
HG01075	J1c2e	0.8360
HG01079	B2b3a	0.6912
HG01080	L1c3b1a	0.8335
HG01082	A2k1	0.8143
HG01083	A2z	0.8233
HG01085	A2k	0.7766
HG01086	C1b4	0.7669
HG01094	U2e1a1	0.8675
HG01095	L3e1e2	0.8761
HG01097	A2k1	0.8143
HG01098	J1b1a1	0.8473
HG01101	C1b4	0.7735
HG01102	C	0.7476
HG01104	A2k1	0.7890
HG01105	A2k	0.7766
HG01107	A2k1	0.8078
HG01108	L0a1a2	0.7967
HG01110	A2k1	0.8321
HG01111	J1b1a1	0.8473
HG01112	A2ac1	0.7930
HG01113	A2w	0.8098
HG01124	D4h3a6	0.7806
HG01125	A2w	0.8098
HG01133	B2	0.6938
HG01134	A2q	0.7780
HG01136	B2	0.7160
HG01137	B2	0.7277
HG01139	A2w	0.7598
HG01140	B2	0.7160
HG01148	B2	0.7160
HG01149	B2	0.6977
HG01167	H1b	0.6503
HG01168	U4b1b1	0.8078
HG01170	L3e1e2	0.8594
HG01171	A2ah	0.7599
HG01173	H13a	0.6765
HG01174	A2	0.7875
HG01176	L1b1a3	0.7832
HG01177	A2k1	0.7890
HG01182	A2am	0.8243
HG01183	A2am	0.8243
HG01187	A2	0.7827
HG01188	L2b1a	0.7908
HG01190	C	0.7476
HG01191	B2b3a	0.6949
HG01197	U5b2b3a	0.8628
HG01198	B2b3a	0.7132
HG01204	C	0.7476
HG01205	L3b1a+@16124	0.8019
HG01241	L2c	0.8622
HG01242	L1b2a	0.8154
HG01247	L3d4	0.6889
HG01248	C1d	0.7022
HG01250	A2q	0.7780
HG01251	A2ac1	0.7930
HG01253	B2	0.6900
HG01254	B2	0.6780
HG01256	A2w1	0.7304
HG01257	B2	0.6900
HG01259	A2q	0.7780
HG01260	L0a1b1a	0.8019
HG01271	A2w	0.7905
HG01272	M1a1i	0.8239
HG01275	A2w	0.8098
HG01277	B2	0.6900
HG01341	C1d2	0.7610
HG01342	A2v	0.8002
HG01344	B2	0.6901
HG01345	B2	0.6670
HG01348	A2al	0.8250
HG01350	A2w	0.7855
HG01351	A2w	0.8098
HG01353	B2	0.6884
HG01354	A2w	0.8098
HG01356	A2+(64)+16189	0.7492
HG01357	A2w	0.8098
HG01359	A2+(64)+16189	0.7668
HG01360	B2	0.6793
HG01365	L3e1	0.7936
HG01366	B2	0.6766
HG01374	A2q	0.7780
HG01375	A2w	0.8098
HG01377	B2	0.6780
HG01378	L1c3b1	0.8310
HG01383	A2w	0.8098
HG01384	A2w	0.8098
HG01389	L1c3a	0.7527
HG01390	B2d	0.7266
HG01431	A2w1	0.7552
HG01432	B2	0.6433
HG01437	B2	0.6654
HG01438	T2b4c	0.8048
HG01455	B2	0.7160
HG01456	L3e2a1b3	0.8011
HG01461	C1c3	0.7644
HG01462	C1d+194	0.6649
HG01464	L2a1c4a	0.7902
HG01465	B2	0.6900
HG01488	B2	0.6927
HG01489	H6a1a7	0.7109
HG01491	B2	0.7160
HG01492	A2al	0.8250
HG01494	B2	0.6900
HG01495	A2w1	0.7304
HG01497	B2	0.6780
HG01498	B2	0.7197
HG01550	B2	0.7160
HG01551	L3e4a	0.7759
HG01565	A2+(64)	0.7020
HG01566	A2	0.7313
HG01571	C	0.7232
HG01577	D1	0.8029
HG01578	D1	0.7527
HG01892	A2+(64)+@153	0.7221
HG01893	B2	0.6910
HG01917	D1	0.7023
HG01918	A2+(64)	0.7122
HG01921	D1	0.7358
HG01924	B2	0.6421
HG01932	C	0.6911
HG01933	L2a1a	0.8158
HG01935	A2+(64)	0.7158
HG01936	B2	0.7254
HG01939	D1	0.7785
HG01941	B2	0.6228
HG01942	C	0.7009
HG01944	C1c	0.7052
HG01945	B2	0.6738
HG01947	C	0.7631
HG01948	C	0.7311
HG01950	C	0.6760
HG01953	B2	0.6721
HG01967	B2	0.6466
HG01970	B2	0.6674
HG01971	B2	0.6819
HG01973	B2	0.7034
HG01976	H13a1a1	0.7016
HG01977	B2	0.6683
HG01979	B2	0.6413
HG01980	B2	0.6675
HG01982	C1c1	0.6733
HG01991	B2	0.6601
HG01992	B2o	0.6429
HG01997	D1	0.7327
HG02002	B2	0.6461
HG02003	B2	0.6740
HG02008	D1	0.7970
HG02089	B2	0.5887
HG02090	B2	0.7489
HG02104	B2o	0.6938
HG02146	B2	0.6906
HG02260	A2	0.8020
HG02277	B2	0.7246
HG02285	D1	0.7424
HG02286	B2	0.6164
HG02292	C	0.7198
HG02298	A2+(64)+@153	0.7848
HG02299	B2y	0.7181
HG02301	A2+(64)+@153	0.6972
NA19648	H1ba	0.6217
NA19649	B2a4a1	0.7653
NA19651	A2	0.7692
NA19652	U6d3a	0.8352
NA19654	B2	0.6457
NA19655	H2a	0.5890
NA19657	C1b12	0.7602
NA19658	C1d+194	0.7166
NA19661	D1h1	0.7961
NA19663	A2ak	0.7431
NA19664	A2m	0.7088
NA19669	B2a1	0.7340
NA19670	A2+(64)	0.7684
NA19676	A2h1	0.7904
NA19678	A2+(64)	0.7679
NA19679	U5b1f1a	0.8595
NA19681	B2x	0.6950
NA19682	H2a5	0.7354
NA19684	B2t	0.7745
NA19716	D1d	0.7455
NA19717	C1c1	0.7620
NA19719	D1	0.7135
NA19720	A2+(64)	0.7640
NA19722	A2r1	0.7926
NA19723	A2l	0.7910
NA19725	V25	0.6823
NA19726	C	0.7657
NA19729	A2+(64)	0.7544
NA19746	A2m	0.7408
NA19747	D1i1	0.8445
NA19749	B2a	0.7063
NA19750	H94	0.6861
NA19755	D1k	0.8270
NA19756	A2j	0.8068
NA19758	A2v	0.7912
NA19759	D1	0.7272
NA19761	B2m	0.7122
NA19762	C1b7a	0.7785
NA19770	A2ai	0.7900
NA19771	B2	0.6812
NA19773	C1b14	0.7194
NA19774	A2	0.7771
NA19776	W+194	0.7669
NA19777	A2aj	0.7925
NA19779	H10e	0.6640
NA19780	B2s	0.7608
NA19782	A2+(64)+@153	0.7731
NA19783	A2+(64)+16189	0.8095
NA19785	B2l	0.6173
NA19786	C1b12	0.7602
NA19788	C1b3	0.7482
NA19789	A2+(64)	0.7931
NA19794	A2o	0.7336
NA19795	B2u	0.7077
HG00552	A2z	0.7498
HG00555	L1b1a3	0.7832
HG00639	A2	0.7317
HG00642	C1b2	0.7304
HG00733	A2	0.7679
HG00735	C	0.7350
HG00738	C	0.7476
HG00741	L1b1a7a	0.7801
HG01050	L0a1b1a	0.7917
HG01053	J2a1a1a	0.8685
HG01056	U5b2b3a	0.8427
HG01062	A2z	0.8018
HG01068	C	0.7476
HG01071	C1b4	0.7735
HG01074	L3e1e2	0.8410
HG01081	L1c3b1a	0.8335
HG01084	A2z	0.8233
HG01087	C1b4	0.7735
HG01096	L3e1e2	0.8594
HG01099	J1b1a1	0.8250
HG01100	C1d	0.7219
HG01103	C1b2	0.7304
HG01106	A2k	0.7766
HG01109	L0a1a2	0.7967
HG01114	A2w	0.8098
HG01126	A2w	0.8098
HG01135	A2q	0.7780
HG01138	B2	0.6781
HG01141	B2	0.7160
HG01150	B2	0.7160
HG01169	U4b1b1	0.8135
HG01172	A2ah	0.7338
HG01175	A2	0.7590
HG01178	A2k1	0.8143
HG01184	A2am	0.8243
HG01189	L2b1a	0.7908
HG01192	B2b3a	0.6949
HG01199	B2b3a	0.6912
HG01206	L3b1a+@16124	0.8234
HG01243	L1b2a	0.8341
HG01249	J1b1a1	0.8473
HG01252	A2ac1	0.7930
HG01255	B2	0.6780
HG01258	B2	0.7160
HG01261	L0a1b1a	0.8100
HG01273	M1a1i	0.8424
HG01274	A2w	0.8098
HG01276	A2w	0.8098
HG01278	B2	0.7160
HG01279	B2	0.7160
HG01343	A2v	0.8002
HG01346	B2	0.6670
HG01347	A2w	0.8098
HG01349	A2al	0.8250
HG01352	A2w	0.8098
HG01355	A2w	0.8098
HG01358	A2w	0.8098
HG01361	B2	0.7059
HG01367	B2	0.7034
HG01376	A2w	0.7855
HG01379	L1c3b1	0.8159
HG01385	A2w	0.8098
HG01391	B2	0.6900
HG01433	B2	0.6927
HG01439	T2b4c	0.7884
HG01457	L3e2a1b3	0.8480
HG01463	C1d+194	0.6436
HG01466	B2	0.7160
HG01490	H6a1a7	0.7619
HG01493	A2al	0.8250
HG01496	A2w1	0.7552
HG01499	B2	0.7197
HG01552	L3e4a	0.8017
HG01567	A2	0.7002
HG01573	B2y	0.6594
HG01579	D1	0.7527
HG01898	B2	0.6632
HG01919	A2+(64)	0.7311
HG01922	D1	0.7603
HG01925	B2	0.6421
HG01928	B2	0.6279
HG01934	L2a1a	0.8158
HG01937	B2	0.7499
HG01940	D1	0.7295
HG01943	C	0.7095
HG01946	B2	0.6738
HG01949	C	0.7523
HG01952	A2	0.7370
HG01955	A2+(64)	0.7705
HG01969	B2	0.6438
HG01972	B2	0.6819
HG01975	B2	0.6762
HG01978	H13a1a1	0.7016
HG01981	B2	0.6675
HG01983	B2y	0.7342
HG01984	B2y	0.7342
HG01993	B2o	0.6710
HG01998	D1	0.7573
HG02004	B2	0.6740
HG02091	B2	0.5887
HG02106	D4h3a9	0.7988
HG02148	D1	0.7521
HG02261	A2	0.8114
HG02273	B2	0.7590
HG02279	C	0.7251
HG02287	B2	0.6461
HG02293	C	0.6974
HG02300	A2+(64)+@153	0.7761
HG02302	A2+(64)+@153	0.7881
HG02303	A2+(64)+@153	0.6972
NA19650	H1ba	0.7190
NA19653	A2	0.7971
NA19656	B2	0.6741
NA19659	C1b12	0.7770
NA19660	A2m	0.7350
NA19662	A2m	0.7350
NA19665	A2ak	0.7676
NA19671	B2a1	0.7340
NA19675	A2+(64)	0.7679
NA19677	A2+(64)	0.7679
NA19680	A2+(64)	0.7679
NA19683	B2x	0.7181
NA19685	A2m	0.7088
NA19686	B2t	0.7944
NA19718	D1d2	0.7485
NA19721	D1	0.7387
NA19724	A2r1	0.7768
NA19727	V25	0.7358
NA19730	D1h2	0.8162
NA19733	B2c1c	0.7098
NA19748	A2m	0.7658
NA19751	B2a	0.7310
NA19757	D1k	0.8059
NA19760	A2v	0.7912
NA19763	B2m	0.7359
NA19772	A2ai	0.8137
NA19775	C1b14	0.7369
NA19778	W+194	0.8181
NA19781	H10e	0.7460
NA19784	A2+(64)+@153	0.7731
NA19787	B2l	0.6321
NA19790	C1b3	0.7482
NA19796	A2o	0.7623

## Sheet: DRD-healthy
SampleID	Haplogroup	Quality
UDD-031-F	B2i2b1	0.9012
UDD-031-M	A2+(64)	0.9660
UDD-033-F	W5	0.9492
UDD-033-M	B2i2b	0.8619
UDD-059-F	D1g4	0.9630
UDD-059-M	D1g4	0.9947
UDD-128-F	D1g6	0.9578
UDD-128-M	B2i2	0.8559
UDD-135-F	B2y	0.7898
UDD-135-M	B2y	0.7949
UDD-136-F	C1b13c1	0.9429
UDD-136-M	D4h3a1	0.9741
UDD-137-F	C1b13e	0.9540
UDD-137-M	C1b4	0.9354
UDD-138-F	L1b1a3a	0.9849
UDD-138-M	B2i2	0.8926
UDD-139-M	B2i2b	0.8701
UDD-140-F	D4h3a1a1	0.9928
UDD-140-M	L1b1a3	0.9933
UDD-141-F	B2i2b1	0.8705
UDD-141-M	C1b13	0.9078
UDD-142-F	B2i2a1a	0.8901
UDD-142-M	A2	0.9119
UDD-143-F	C1b13a1	0.8945
UDD-143-M	D1g1b	0.9851
UDD-144-F	C1d1	0.9142
UDD-144-M	D1g5	0.9606
UDD-145-F	C	0.8426
UDD-145-M	B2i2b1	0.8044
UDD-146-F	B2i2b1	0.8494
UDD-146-M	B2i2a	0.8527
UDD-147-F	D1g6	0.9706
UDD-147-M	D1g1b	0.9726
UDD-148-M	C	0.9367
UDD-149-F	D1g2a	0.9748
UDD-149-M	D1g1b	0.9851
UDD-150-F	C	0.9225
UDD-150-M	B2	0.8262
UDD-151-F	C1c+195	0.8973
UDD-151-M	C1b13c1	0.9123
UDD-152-F	C1b13d	0.9272
UDD-152-M	U4c1	0.9849
UDD-153-F	A2+(64)	0.9265
UDD-153-M	D1g3	0.9723
UDD-154-F	B2	0.8042
UDD-154-M	C1b13e	0.9394
UDD-155-F	D1	0.9862
UDD-155-M	B2i2b	0.8754
UDD-156-F	D1g3	0.9828
UDD-156-M	C1b13b	0.9364
UDD-157-F	D1	0.8868
UDD-158-F	B2i2a	0.8332
UDD-158-M	H1c	0.8929
UDD-159-F	C1b13	0.9226
UDD-159-M	H1	1.0
UDD-160-F	B2b	0.8252
UDD-160-M	D1g3	0.9779
UDD-161-F	D1	0.9381
UDD-161-M	D1g3	0.9942
UDD-162-F	K1a3a	0.9471
UDD-162-M	B2b	0.8475
UDD-163-F	C	0.9118
UDD-163-M	D1g3	0.9582

## Sheet: DRD-affected
SampleID	Haplogroup	Quality
UDD-003-P	B2i2a1b	0.9233
UDD-018-P	A2+(64)	0.9500
UDD-024-P	H4a1a4a	0.9727
UDD-028-P	C	0.9036
UDD-030-P	A2+(64)	0.8654
UDD-031-P	A2+(64)	0.9660
UDD-032-P	H1av1	1.0
UDD-033-P	B2i2b	0.8780
UDD-035-P	D1g3	0.9558
UDD-041-P	C1d1	0.8927
UDD-045-P	V+@72	0.8791
UDD-054-P	B2	0.8165
UDD-055-P	D1g1b	1.0
UDD-056-P	C1b13	0.9323
UDD-057-P	B2	0.7840
UDD-058-P	C	0.9061
UDD-060-P	H1e2	1.0
UDD-064-P1	D4h3a1a1	0.9928
UDD-069-P	B2b	0.8573
UDD-070-P	U3b1a	0.9565
UDD-072-P	C	0.9302
UDD-073-P	B2i2a1	0.8840
UDD-074-P	C1b13e	0.9432
UDD-075-P	B2i2a	0.9046
UDD-076-P	A2+(64)	0.9687
UDD-077-P	D1g1b	0.9915
UDD-078-P	H1ba	0.8811
UDD-079-P	D1g6	0.9768
UDD-080-P	B2i2b	0.8973
UDD-081-P	C1b13c1	0.9587
UDD-082-P	A2+(64)	0.9649
UDD-083-P	D1g6	0.9444
UDD-084-P	C1b13	0.9552
UDD-085-P	C1b13d	0.9602
UDD-086-P	C1b13e	0.9397
UDD-087-P	D1	0.8890
UDD-088-P	D1g5	0.9886
UDD-089-P	C	0.9442
UDD-090-P	C1b13b	0.9520
UDD-091-P	D1g4	1.0
UDD-092-P1	H65	0.8891
UDD-093-P1	C	0.9015
UDD-093-P	C	0.9015
UDD-094-P1	C1b13b	0.9470
UDD-094-P	C1b13b	0.9470
UDD-095-P1	D1g2	0.9697
UDD-096-P	B2i2b	0.9141
UDD-097-P	C1b13c	0.9490
UDD-098-P	D1g2	0.9803
UDD-099-P	B2o	0.7990
UDD-100-P	B2i2a	0.9136
UDD-101-P	A2+(64)	0.9613
UDD-102-P	C1d1	0.8973
UDD-103-P	C1b13a	0.9333
UDD-104-P1	L1b1a3	0.9950
UDD-105-P1	C1b13	0.9612
UDD-106-P	C	0.9398
UDD-107-P	D4h3a5	0.9392
UDD-108-P	B2i2b	0.9069
UDD-109-P	C1b13b	0.9483
UDD-110-P	H3	0.8754
UDD-111-P	A2+(64)	0.9385
UDD-112-P	C1b13b	0.9624
UDD-113-P	B2	0.8053
UDD-114-P	B2i2b	0.9043
UDD-115-P	C	0.9079
UDD-116-P	B2i2a	0.8715
UDD-117-P	D1g3	0.9899
UDD-118-P	D1	0.8991
UDD-119-P	B2i2a1a	0.8975
UDD-120-P	B2i2a	0.9046
UDD-121-P	H1	1.0
UDD-122-P	C1b13	0.9464
UDD-123-P	C1b3	0.8925
UDD-124-P	B2i2b	0.9126

## Sheet: 22q-CHL
SampleID	Haplogroup	Quality
GR126.153440	B4b	0.5869
GR134.153441	D4	0.5941
GR158.153442	D4e1a	0.6034
GR198.153443	D4h3a1a	0.5951
GR274.153444	C1b	0.5886
GR322.153445	C1b4	0.5975
GR423.153446	D1g5	0.5246
GR454.153447	U2c	0.5409
GR462.153448	B4b	0.6130
GR466.153449	D4	0.6154
GR482.153450	C1d1b	0.5846
GR534.153451	D4	0.6154
GR566.153452	D4	0.5375
GR574.153453	D1g5	0.5956
GR575.153454	D1g5	0.5956
GR6.153436	C1b4	0.5975
GR66.153438	C	0.6127
GR7.153437	C1b4	0.5975
GR706.153455	D4	0.6154
GR710.153456	B2i2	0.6002
GR729.153457	H2a	0.6289
GR733.153458	A	0.6089
GR737.153459	U5b1f1	0.6088
GR739.153460	C1b	0.5886
GR740.153461	H2a	0.6289
GR742.153462	D4	0.6154
GR744.153463	D4h3a1a	0.5951
GR746.153464	D4	0.6154
GR750.153465	C1b	0.5886
GR752.153466	C1b13	0.6114
GR753.153467	C1b	0.7200
GR754.153468	R0a'b	0.6235
GR756.153469	B2i2	0.6002
GR757.153470	C1b	0.5886
GR760.153471	D4	0.5375
GR764.153472	A	0.6089
GR768.153473	B2i2	0.7425
GR772.153474	D4	0.5732
GR775.153475	A	0.6089
GR777.153476	D4	0.6154
GR780.153477	B2i2	0.6002
GR790.153478	D4	0.6154
GR798.153479	B2i2	0.6002
GR811.153480	D4	0.5941
GR814.153481	D4	0.6154
GR816.153482	B4b	0.6130
GR817.153483	B2i2	0.6002
GR818.153484	B2i2	0.6002
GR820.153486	C1b	0.5727
GR823.153488	A	0.6089
GR824.153489	B2i2	0.6002
GR832.153490	A	0.6089
GR833.153491	B2i2	0.6002
GR842.153492	C1b13	0.5735
GR843.153493	A	0.6089
GR844.153494	B2i2	0.6002
GR846.153495	B2i2	0.6002
GR90.153439	B4b	0.6130

## Sheet: 22q-ARG
SampleID	Haplogroup	Quality
DG33	D1j1a	0.9325
DG34	D1j1a	0.9431
DG76	D1j1a1	0.9782
DG233	D1j1a1	0.9682
DG132	T2b3+151	0.9263
DG133	T2b3+151	0.9263
DG139	A2+(64)	0.9337
DG161	A2+(64)	0.9337
DG179	B2	0.7992
DG180	B2	0.7992
DG184	H3ao1	0.9259
DG185	H3ao1	0.9259
DG193	H3ao1	0.9259
DG220	U1a1a3	0.6949
DG221	U1a1a3	0.8961
DG222	U1a1a3	0.8875
DG224	B2	0.7848
DG225	B2	0.7848
DG231	T2b	0.9604
DG232	T2b	0.9455
DG236	U5b1+16189+@16192	0.9557
DG237	U5b1+16189+@16192	0.9557
DG242	B2b3a	0.9069
DG243	B2b3a	0.9069
DG213	A2+(64)+@153	0.8748
DG248	U5a1a1	0.9646
